# Supplementary material for: Anti-Hair Loss Potential of Perilla Seed Extracts: In Vitro Molecular Insights from Supercritical Fluid Extraction
Source: Foods. 2025 Jul 23;14(15):2583. doi: 10.3390/foods14152583 (PMC12346375; doi:10.3390/foods14152583)
Supplement: Supplementary file 1 [file foods-14-02583-s001.zip]

Archive with 1 entries (1 files):
- foods-3698237-supplementary.pdf
